# Supplementary material for: Sensory-Guided Isolation, Identification, and Active Site Calculation of Novel Umami Peptides from Ethanol Precipitation Fractions of Fermented Grain Wine (Huangjiu)
Source: Foods. 2023 Sep 11;12(18):3398. doi: 10.3390/foods12183398 (PMC10527695; doi:10.3390/foods12183398)
Supplement: Supplementary file 1 [file foods-12-03398-s001.zip]

Archive with 1 entries (1 files):
- foods-2607463-supplementary.pdf
